# Supplementary material for: Low-intensity pulsed ultrasound ameliorates partial infraorbital nerve ligation-induced trigeminal neuropathic pain through inhibiting Schwann cell Pannexin 1 channel
Source: Front Immunol. 2026 Jan 5;16:1712759. doi: 10.3389/fimmu.2025.1712759 (PMC12812623; doi:10.3389/fimmu.2025.1712759)
Supplement: Supplementary file 2 [file Table1.xlsx]

## Sheet: Sheet1
Gene	Forward	Reverse
mouse GAPDH	AACTTTGGCATTGTGGAAGG	GGATGCAGGGATGATGTTCT
mouse Pannexin 1	CCTCATTAACCTCATTGTGTAT	CATTGTAGCCTTCAGACTTG
mouse F4/80	CCAGAAGGCTCCCAAGGAT	TCTGCTCACTTTGGAGTATCAAGTC
mouse TNF-α	CCCTTTACTCTGACCCCTTTATTGT	TGTCCCAGCATCTTGTGTTTCT
mouse IL-1β	CCTCTGATGGGCAACCACTT	TGCTGCCTAATGTCCCCTTG
mouse IL-6	TCCATCCAGTTGCCTTCTTGG	CCACGATTTCCCAGAGAACATG
mouse Iba1	ATGAGGATCTGCCGTCCAA	AAGTTTCTCCAGCATTCGCTTC
mouse P2X7	GTGTTGAAGGGATTGTTAGG	GCTGGCTCAGGTTGATTAC
mouse CD206	CAGGTGTGGGCTCAGGTAGT	TGTGGTGAGCTGAAAGGTGA
mouse Arg-1	CTCCAAGCCAAAGTCCTTAGAG	GGAGCTGTCATTAGGGACATCA
mouse Ym-1	CTCTCCAGAAGCAATCCTGAAGAC	GCCCAACTGGTATAGTAGCACATC
mouse BDNF	TTAATCGGCTTCACAGGAGACA	AGAACGAACAGAAACGAAGAAGAGA
mouse GDNF	TGCTAAAGGAAAGGGTCAGGAG	GCTCAGATGGATAGAAGAGGAGATG
mouse NGF	ACAGACATCAAGGGCAAGGAG	GCACCCACTCTCAACAGGATT
mouse TGF-β	CCACCTGCAAGACCATCGAC	CTGGCGAGCCTTAGTTTGGAC
mouse GFAP	TCCCAATACAGGCTCACCAG	TCGAGTCCTTAATGACCTCACC
Gene	Target Sequence
Panx 1-siRNA	GCCTCATTAACCTCATTGT
